# Supplementary material for: Generating EQ-5D-3L health utility scores from the Edinburgh Postnatal Depression Scale: a perinatal mapping study
Source: Eur J Health Econ. 2023 Apr 24;25(2):319–32. doi: 10.1007/s10198-023-01589-4 (PMC10858827; doi:10.1007/s10198-023-01589-4)
Supplement: Supplementary file 1 — Supplementary file1 (XLSX 27 KB) [file 10198_2023_1589_MOESM1_ESM.xlsx]

## Sheet: Instructions
Instructions
To look up the corresponding utility value for a specific EPDS score, used the 'Value look-up interface' sheet. Use the dropdown box to select EPDS score and the corresponding utility value will be displayed. This is based on predictions from the best-performing model (TPM4)
If you have individual particpant data available for age and EPDS score, paste your values into the highlighted (blue) cells to generate utility values. The formulas in the current rows can be copied down to accommodate larger datasets.
The best performing model when age is available is TPM4
If you only have individual participants data on EPDS score, the best performing model is OLS1

## Sheet: Value look-up interface
		EPDS total score	3
		Utility value	0.911973
		95% CI - lower bound	0.872973
		95% CI - upper bound	0.950973

## Sheet: Dataset version - TPM4
age	EPDS score	age_sq	age_cu	EPDS_sq	EPDS_cu	log odds	odds	probability of imperfect health	predicted disutility in imperfect health	predicted utility value in imperfect health	pr(perfect health)	predicted utility
30	8	900	27000	64	512	0.269127	1.30882	0.566879	0.242246	0.757754	0.433121	0.862676			logit	reg
25	10	625	15625	100	1000	0.808695	2.24498	0.691831	0.255163	0.744837	0.308169	0.82347		epds_tot	0.138433	0.00341672
35	14	1225	42875	196	2744	2.18495	8.89019	0.89889	0.279607	0.720393	0.10111	0.748664		age	-0.289196	-0.0564097
22	16	484	10648	256	4096	2.99201	19.9256	0.952212	0.304788	0.695212	0.0477883	0.709777		age_sq	0.00979982	0.00177424
27	4	729	19683	16	64	-0.639053	0.527792	0.345461	0.225692	0.774308	0.654539	0.922032		age_cu	-0.00010863	-1.836e-05
														EPDS_sq	0.00586803	1.408e-05
														EPDS_cu	0.0001327	5.326e-06
														_cons	1.50723	0.80248
															margins			margins
														epds_4	0.0779776		epds_8	0.137347
															0.922022			0.862653

## Sheet: Dataset version - OLS1
EPDS score	predicted utility value
8	0.853416
10	0.824018
14	0.765223
16	0.735826
4	0.912211

## Sheet: Dataset version - TPM1
EPDS score	log odds	odds	probability of imperfect health	predicted disutility in imperfect health	predicted utility value in imperfect health	pr(perfect health)	predicted utility				logit	reg
8	0.381496	1.46447	0.594234	0.248993	0.751007	0.405766	0.85204			epds_tot	0.235378	0.00544587
10	0.852252	2.34492	0.701039	0.259885	0.740115	0.298961	0.817811			_cons	-1.50153	0.205426
14	1.79376	6.01204	0.857388	0.281668	0.718332	0.142612	0.758501
16	2.26452	9.62651	0.905896	0.29256	0.70744	0.0941043	0.734971
4	-0.560017	0.571199	0.363544	0.22721	0.77279	0.636456	0.917399				margins
										epds_4	0.0826006
											0.917399
													margins
												epds_8	0.14796
													0.85204

## Sheet: Dataset version - OLS4
age	EPDS score	age_sq	age_cu	EPDS_sq	EPDS_cu	predicted utility value
30	8	900	27000	64	512	0.86116
25	10	625	15625	100	1000	0.824227
35	14	1225	42875	196	2744	0.750759
22	16	484	10648	256	4096	0.711495
27	4	729	19683	16	64	0.921802

## Sheet: Value look-up background
EPDS score	disutility	SE	lower bound	upper bound	utility	uncensored upper bound	lower bound	upper bound	Predicted values from two part model with cubed covariates
0	0.065673	0.0335244	-3.36e-05	0.13138	0.934327	1.00003	0.86862	1
1	0.0726499	0.029745	0.0143507	0.130949	0.92735	0.985649	0.869051	0.985649
2	0.0801069	0.0251774	0.0307603	0.129454	0.919893	0.96924	0.870546	0.96924
3	0.0880271	0.0198985	0.0490268	0.127027	0.911973	0.950973	0.872973	0.950973
4	0.0963835	0.0141409	0.0686677	0.124099	0.903617	0.931332	0.875901	0.931332
5	0.105139	0.0087794	0.0879321	0.122347	0.894861	0.912068	0.877653	0.912068
6	0.114248	0.0075871	0.099378	0.129119	0.885752	0.900622	0.870881	0.900622
7	0.123656	0.0129522	0.0982701	0.149042	0.876344	0.90173	0.850958	0.90173
8	0.1333	0.0206717	0.0927838	0.173816	0.8667	0.907216	0.826184	0.907216
9	0.143113	0.0291105	0.0860572	0.200168	0.856887	0.913943	0.799832	0.913943
10	0.153025	0.0378184	0.0789022	0.227148	0.846975	0.921098	0.772852	0.921098
11	0.162966	0.0465815	0.0716676	0.254264	0.837034	0.928332	0.745736	0.928332
12	0.172866	0.0552663	0.0645464	0.281186	0.827134	0.935454	0.718814	0.935454
13	0.182663	0.063788	0.0576404	0.307685	0.817337	0.94236	0.692315	0.94236
14	0.192296	0.0721014	0.0509799	0.333612	0.807704	0.94902	0.666388	0.94902
15	0.201716	0.0801956	0.0445354	0.358896	0.798284	0.955465	0.641104	0.955465
16	0.21088	0.0880885	0.0382297	0.38353	0.78912	0.96177	0.61647	0.96177
17	0.219755	0.0958192	0.0319531	0.407558	0.780245	0.968047	0.592442	0.968047
18	0.228318	0.10344	0.0255789	0.431057	0.771682	0.974421	0.568944	0.974421
19	0.236551	0.111008	0.018979	0.454124	0.763448	0.981021	0.545876	0.981021
20	0.244449	0.11858	0.0120368	0.476861	0.755551	0.987963	0.523139	0.987963
21	0.252009	0.126203	0.0046567	0.499362	0.747991	0.995343	0.500638	0.995343
22	0.259237	0.133914	-0.0032303	0.521705	0.740763	1.00323	0.478295	1
23	0.266143	0.141741	-0.011665	0.54395	0.733857	1.01167	0.45605	1
24	0.272739	0.149697	-0.0206619	0.566139	0.727261	1.02066	0.433861	1
25	0.279041	0.157785	-0.0302128	0.588295	0.720959	1.03021	0.411705	1
26	0.285068	0.166003	-0.0402917	0.610428	0.714932	1.04029	0.389572	1
27	0.290838	0.174339	-0.0508599	0.632536	0.709162	1.05086	0.367464	1
28	0.29637	0.18278	-0.0618709	0.654612	0.70363	1.06187	0.345388	1
29	0.301684	0.191309	-0.0732747	0.676643	0.698316	1.07327	0.323357	1
30	0.306798	0.199911	-0.0850204	0.698617	0.693202	1.08502	0.301383	1
